# Supplementary material for: Incidence of adverse drug events in patients hospitalized in the medical wards of a teaching referral hospital in Ethiopia: a prospective observational study
Source: BMC Pharmacol Toxicol. 2022 May 17;23:30. doi: 10.1186/s40360-022-00570-w (PMC9115930; doi:10.1186/s40360-022-00570-w)
Supplement: Supplementary file 1 — Additional file 1. [file 40360_2022_570_MOESM1_ESM.xlsx]

## Sheet: ADE dataset
ser_no	Unit	age	sex	marriage	educational_status	Occupation	Residence	Admission date in Ethiopian calender	does_antibiotics_prescribed	ceftriaxone_prescribed	azithromycin_precribed	vancomycin_prescribed	benzanthine_penicillin_prescribe	ceftazidimeprescribed	ciproprescribed	ampicillinprescribed	amoxicillinprescribed	clarithromycinprescibed	erythromycin_prescribed	metronidazoleprescribed	doxycyclinprescribed	augmentinprescribed	gentamycinprescribed	cotrimoxazole_involved	antimalariaprescribed	artisunateprescribed	cardiovascular_prescribed	enalapril_prescribed	digoxin_prescribed	propranolol_prescribed	diuretics_prescribed	furosemide_prescribed	hydrochlorthiazide_precribed	spironolactone_prescribed	mannitol_prescribed	antihypertensive_prescribed	amilodipine_prescribed	nifidipine_prescribed	antiplatlets_prescribed	does_aspirine_prescribed	antidyslipidemic_prescribed	atorvastatin_prescribed	gastrointestinal_prescribed	omeprazole_prescribed	cimetidine_prescribed	analgesics_prescribed	pcm	NSAIDs_prescribed	ibuprofen_prescribed
1	male	25	male	single	primary	Student	rural	2013-02-14	yes	yes	no	yes	no	no	no	no	no	no	0	no	no	no	no	no	yes	yes	no	no	no	no	no	no	no	no	no	no	no	no	no	no	no	no	yes	no	yes	no	no	no	no
2	female	45	female	married	primary	unemployed	rural	2013-02-10	yes	yes	no	no	no	no	no	no	no	no		no	no	no	no	no	yes	yes	no	no	no	no	yes	yes	no	yes	no	no	no	no	no	no	no	no	no	no	no	no	no	no	no
3	male	67	male	single	primary	government employee	rural	2013-02-26	yes	yes	no	yes	yes	yes	yes	yes	yes	yes		yes	yes	yes	yes	no	yes	yes	yes	yes	yes	yes	yes	yes	yes	yes	yes	yes	yes	yes	yes	yes	yes	yes	yes	yes	yes	yes	yes	yes	no
4	female	51	female	married	primary	unemployed	rural	2013-02-26	yes	no	no	no	no	no	yes	no	no	no		no	no	no	no	no	no	no	no	no	no	no	yes	yes	no	no	no	no	no	no	no	no	no	no	yes	no	yes	no	no	yes	yes
5	female	52	female	married	uneducated	unemployed	urban	2013-02-28	yes	yes	yes	no	no	yes	yes	yes	no	no		no	no	no	no	no	no	no	no	no	no	no	yes	yes	no	no	no	no	no	no	no	no	no	no	yes	no	yes	no	no	no	no
6	female	37	female	married	primary	government employee	urban	2013-02-26	no	no	no	no	no	no	no	no	no	no		no	no	no	no	no	no	no	yes	no	no	no	yes	yes	no	no	no	no	no	no	no	no	no	no	yes	no	no	no	no	no	no
7	male	45	male	married	uneducated	unemployed	rural	2013-03-16	yes	yes	no	no	no	no	no	no	no	no		no	no	no	no	yes	no	no	no	no	no	no	no	no	no	no	no	no	no	no	no	no	no	no	yes	no	no	no	no	no	no
8	male	20	male	single	secondary	Student	urban	2013-02-25	yes	yes	no	no	no	no	no	no	no	no		no	no	no	no	no	no	no	no	no	no	no	no	no	no	no	no	no	no	no	no	no	no	no	no	no	no	no	no	no	no
9	female	45	female	married	uneducated	unemployed	rural	2013-02-26	yes	yes	yes	no	no	no	no	no	no	no		no	no	no	no	no	yes	yes	no	no	no	no	no	no	no	no	no	no	no	no	no	no	no	no	yes	yes	no	no	no	no	no
10	female	22	female	married	secondary	government employee	urban	2013-02-24	yes	yes	no	no	no	no	no	no	no	no		no	no	no	no	no	no	no	yes	no	yes	no	yes	yes	no	no	no	no	no	no	no	no	no	no	no	no	no	no	no	no	no
11	female	55	female	married	primary	merchant	rural	2013-06-04	yes	yes	no	no	no	no	no	no	no	no		yes	no	no	no	no	yes	yes	no	no	no	no	no	no	no	no	no	no	no	no	no	no	no	no	yes	yes	no	no	no	yes	no
12	male	24	male	single	secondary	Student	urban	2013-05-09	yes	yes	no	no	no	no	no	no	no	no		no	no	no	no	no	no	no	no	no	no	no	no	no	no	no	no	no	no	no	no	no	no	no	yes	yes	no	yes	yes	no	no
13	female	68	female	married	secondary	government employee	urban	2013-03-22	yes	yes	no	no	no	no	no	no	no	no		no	no	no	no	no	no	no	no	no	no	no	no	no	no	no	no	no	no	no	no	no	no	no	yes	no	yes	no	no	no	no
14	male	25	male	married	primary	merchant	rural	2013-02-24	yes	yes	no	no	no	no	no	no	no	no		yes	no	no	no	no	no	no	no	no	no	no	no	no	no	no	no	no	no	no	no	no	no	no	no	no	no	no	no	no	no
15	female	51	female	married	secondary	government employee	urban	2013-02-04	no	no	no	no	no	no	no	no	no	no		no	no	no	no	no	yes	yes	no	no	no	no	no	no	no	no	no	no	no	no	no	no	no	no	yes	no	yes	no	no	no	no
16	female	46	female	married	primary	merchant	urban	2013-02-16	no	no	no	no	no	no	no	no	no	no		no	no	no	no	no	no	no	yes	no	no	no	yes	yes	no	yes	no	no	no	no	no	no	no	no	no	no	no	no	no	no	no
17	male	46	male	married	tertiary	government employee	urban	2013-02-25	yes	yes	no	yes	no	no	no	no	no	no		no	yes	no	no	no	yes	yes	no	no	no	no	no	no	no	no	no	no	no	no	no	no	yes	yes	yes	no	yes	no	no	no	no
18	male	34	male	married	uneducated	self employed	rural	2013-02-07	yes	yes	no	yes	no	no	no	no	no	no		no	no	no	no	no	no	no	no	no	no	no	yes	no	no	no	yes	no	no	no	no	no	no	no	no	no	no	no	no	no	no
19	male	67	male	married	uneducated	merchant	rural	2013-02-16	no	no	no	no	no	no	no	no	no	no		no	no	no	no	no	no	no	yes	yes	no	no	yes	yes	yes	no	no	yes	yes	no	no	no	no	no	yes	yes	yes	no	no	no	no
20	female	50	female	single	uneducated	unemployed	urban	2013-02-17	yes	yes	no	no	no	no	no	no	no	no		no	no	no	no	no	no	no	no	no	no	no	yes	yes	no	yes	no	no	no	no	no	no	no	no	no	no	no	no	no	no	no
21	female	55	female	married	uneducated	unemployed	rural	2013-02-28	yes	yes	no	no	no	no	no	no	no	no		no	no	no	no	no	yes	yes	no	no	no	no	yes	yes	no	no	no	no	no	no	no	no	no	no	yes	no	yes	no	no	no	no
22	male	45	male	married	secondary	government employee	rural	2013-02-28	yes	yes	no	no	no	no	yes	no	no	no		no	no	no	no	no	no	no	no	no	no	no	yes	yes	no	no	no	yes	no	yes	no	no	no	no	no	no	no	no	no	no	no
23	female	71	female	married	uneducated	merchant	rural	2013-02-01	yes	yes	no	no	no	no	no	no	no	no		no	no	no	no	no	no	no	no	no	no	no	no	no	no	no	no	no	no	no	no	no	no	no	no	no	no	no	no	no	no
24	male	23	male	married	secondary	Student	rural	2013-02-01	yes	yes	no	no	no	no	no	no	no	no		no	no	no	no	no	no	no	no	no	no	no	yes	yes	no	no	no	no	no	no	no	no	no	no	no	no	no	no	no	no	no
25	female	75	female	married	uneducated	merchant	rural	2013-02-03	yes	yes	yes	no	no	no	no	no	no	no		no	no	no	no	no	no	no	no	no	no	no	yes	yes	no	yes	no	no	no	no	no	no	no	no	no	no	no	no	no	no	no
26	female	30	female	married	uneducated	merchant	rural	2013-02-01	yes	yes	no	yes	no	yes	no	no	no	no		yes	no	no	no	no	no	no	no	no	no	no	no	no	no	no	no	no	no	no	no	no	no	no	no	no	no	no	no	no	no
27	female	80	female	married	uneducated	retired	urban	2013-02-17	yes	yes	yes	no	no	no	no	no	no	no		no	no	no	no	no	no	no	no	no	no	no	yes	yes	no	no	no	yes	no	yes	no	no	no	no	yes	no	yes	no	no	no	no
28	female	24	female	single	primary	Student	urban	2013-02-04	yes	yes	yes	no	no	no	no	no	no	no		no	no	no	no	no	no	no	yes	yes	yes	no	yes	yes	no	yes	no	no	no	no	no	no	no	no	no	no	no	no	no	no	no
29	female	41	female	married	secondary	government employee	urban	2013-03-01	no	no	no	no	no	no	no	no	no	no		no	no	no	no	no	yes	yes	no	no	no	no	no	no	no	no	no	no	no	no	no	no	no	no	no	no	no	no	no	no	no
30	female	30	female	married	uneducated	merchant	rural	2013-02-26	no	no	no	no	no	no	no	no	no	no		no	no	no	no	no	yes	yes	no	no	no	no	no	no	no	no	no	no	no	no	no	no	no	no	yes	no	yes	yes	yes	no	no
31	female	66	female	married	uneducated	merchant	rural	2013-03-01	yes	yes	yes	no	no	no	no	no	no	no		yes	no	no	no	no	no	no	yes	no	no	no	yes	yes	no	no	no	no	no	no	no	no	no	no	yes	yes	yes	no	no	no	no
32	female	37	female	married	secondary	government employee	urban	2013-02-18	yes	yes	no	yes	no	no	no	no	no	no		no	no	no	no	no	no	no	yes	no	no	no	yes	yes	no	no	no	yes	yes	no	no	no	no	no	no	no	no	no	no	no	no
33	male	73	male	married	secondary	self employed	urban	2013-02-04	no	no	no	no	no	no	no	no	no	no		no	no	no	no	no	no	no	no	no	no	no	yes	yes	no	yes	no	no	no	no	no	no	yes	yes	no	no	no	no	no	no	no
34	male	25	male	single	primary	Student	urban	2013-02-24	yes	yes	no	no	no	no	no	no	no	no		yes	no	no	no	no	no	no	no	no	no	no	yes	yes	no	yes	no	no	no	no	no	no	no	no	no	no	no	no	no	no	no
35	male	53	male	single	tertiary	government employee	urban	2013-02-07	no	no	no	no	no	no	no	no	no	no		no	no	no	no	no	no	no	yes	no	no	yes	yes	yes	no	yes	no	no	no	no	yes	yes	no	no	no	no	no	no	no	no	no
36	female	68	female	married	secondary	government employee	urban	2013-02-05	yes	yes	no	no	no	no	no	no	no	no		no	no	no	no	no	no	no	no	no	no	no	yes	yes	no	no	no	no	no	no	no	no	no	no	no	no	no	no	no	no	no
37	female	74	female	married	uneducated	merchant	rural	2013-02-17	yes	yes	no	no	no	no	no	no	no	no		no	no	no	no	no	no	no	no	no	no	no	no	no	no	no	no	no	no	no	no	no	no	no	no	no	no	no	no	no	no
38	female	27	female	married	secondary	government employee	urban	2013-02-22	no	no	no	no	no	no	no	no	no	no		no	no	no	no	no	no	no	no	no	no	no	yes	yes	no	no	no	no	no	no	no	no	no	no	no	no	no	no	no	no	no
39	male	38	male	married	secondary	government employee	rural	2013-02-22	no	no	no	no	no	no	no	no	no	no		no	no	no	no	no	no	no	no	no	no	no	yes	yes	no	no	no	no	no	no	no	no	no	no	no	no	no	no	no	no	no
40	female	45	female	married	secondary	unemployed	rural	2013-02-11	yes	yes	no	no	no	no	no	no	no	no		yes	no	yes	no	no	no	no	no	no	no	no	no	no	no	no	no	no	no	no	no	no	no	no	no	no	no	no	no	no	no
41	female	69	female	married	uneducated	merchant	rural	2013-03-02	yes	yes	no	no	no	no	no	no	no	no		no	no	no	no	no	no	no	yes	yes	yes	no	yes	yes	no	no	no	yes	yes	no	no	no	no	no	yes	yes	no	no	no	no	no
42	female	60	female	married	primary	unemployed	rural	2013-04-28	no	no	no	no	no	no	no	no	no	no		no	no	no	no	no	no	no	no	no	no	no	yes	yes	no	no	no	no	no	no	no	no	no	no	yes	yes	yes	no	no	no	no
43	female	20	female	married	primary	Student	urban	2013-04-30	yes	no	no	no	no	no	no	no	no	no		no	no	yes	no	no	no	no	no	no	no	no	yes	yes	no	yes	no	no	no	no	no	no	no	no	no	no	no	no	no	no	no
44	female	25	female	single	secondary	government employee	urban	2013-06-16	no	no	no	no	no	no	no	no	no	no		no	no	no	no	no	yes	yes	no	no	no	no	yes	yes	no	yes	no	no	no	no	no	no	no	no	no	no	no	no	no	no	no
45	female	25	female	married	primary	government employee	urban	2013-02-17	yes	yes	no	no	no	no	no	no	no	no		no	no	no	no	no	yes	yes	no	no	no	no	no	no	no	no	no	no	no	no	no	no	no	no	no	no	no	no	no	yes	no
46	female	65	female	married	primary	unemployed	rural	2013-06-11	yes	yes	yes	no	no	no	no	no	no	no		no	no	no	no	no	no	no	no	no	no	no	no	no	no	no	no	no	no	no	no	no	no	no	yes	no	yes	no	no	no	no
47	male	30	male	married	secondary	government employee	urban	2013-06-03	yes	yes	yes	no	no	no	no	no	no	no		no	no	no	no	no	no	no	no	no	no	no	no	no	no	no	no	no	no	no	no	no	no	no	no	no	no	no	no	no	no
48	male	28	male	single	secondary	merchant	urban	2013-02-17	yes	yes	no	yes	no	yes	no	no	no	no		no	no	no	no	no	no	no	no	no	no	no	no	no	no	no	no	yes	no	yes	no	no	no	no	yes	yes	no	no	no	no	no
49	female	22	female	single	primary	merchant	rural	2013-02-17	yes	no	no	yes	no	yes	no	no	no	no		no	no	no	no	no	no	no	no	no	no	no	no	no	no	no	no	no	no	no	no	no	no	no	no	no	no	no	no	no	no
50	male	66	male	single	secondary	government employee	urban	2013-02-17	yes	yes	no	no	no	no	no	no	no	no		yes	no	no	no	no	no	no	no	no	no	no	no	no	no	no	no	no	no	no	no	no	no	no	no	no	no	no	no	yes	no
51	male	67	male	single	secondary	government employee	rural	2013-02-13	no	no	no	no	no	no	no	no	no	no		no	no	no	no	no	no	no	no	no	no	no	yes	yes	no	no	no	yes	yes	no	no	no	no	no	no	no	no	no	no	no	no
52	male	48	male	married	primary	farmer	rural	2013-02-13	yes	yes	no	no	no	no	no	no	no	no		no	no	no	no	no	no	no	yes	no	no	yes	yes	yes	no	yes	no	no	no	no	no	no	no	no	no	no	no	no	no	no	no
53	female	50	female	married	primary	farmer	rural	2013-02-13	yes	yes	yes	no	no	no	no	no	no	no		no	no	no	no	no	no	no	no	no	no	no	no	no	no	no	no	no	no	no	no	no	no	no	yes	no	yes	no	no	no	no
54	female	20	female	single	primary	Student	urban	2013-04-30	no	no	no	no	no	no	no	no	no	no		no	no	no	no	no	yes	yes	no	no	no	no	no	no	no	no	no	no	no	no	no	no	no	no	no	no	no	no	no	no	no
55	female	25	female	married	primary	self employed	urban	2013-04-08	yes	yes	yes	no	no	no	no	no	no	no		no	no	no	no	no	no	no	no	no	no	no	yes	yes	no	no	no	no	no	no	no	no	no	no	no	no	no	no	no	no	no
56	female	65	female	married	uneducated	merchant	rural	2013-04-08	no	no	no	no	no	no	no	no	no	no		no	no	no	no	no	no	no	no	no	no	no	yes	yes	no	no	no	yes	yes	no	no	no	no	no	no	no	no	no	no	no	no
57	female	35	female	married	primary	self employed	rural	2013-04-08	no	no	no	no	no	no	no	no	no	no		no	no	no	no	no	no	no	no	no	no	no	no	no	no	no	no	yes	no	yes	no	no	no	no	yes	yes	no	no	no	no	no
58	female	70	female	married	primary	merchant	urban	2013-04-09	yes	yes	no	no	no	no	no	no	no	no		yes	no	no	no	no	yes	yes	no	no	no	no	no	no	no	no	no	no	no	no	no	no	no	no	no	no	no	no	no	no	no
59	female	70	female	married	primary	self employed	rural	2013-03-01	yes	yes	yes	no	no	no	no	no	no	no		no	no	no	no	no	no	no	no	no	no	no	yes	yes	no	no	no	no	no	no	no	no	no	no	yes	yes	no	no	no	no	no
60	female	20	female	married	primary	unemployed	urban	2013-04-06	no	no	no	no	no	no	no	no	no	no		no	no	no	no	no	no	no	no	no	no	no	yes	yes	no	yes	no	no	no	no	no	no	no	no	no	no	no	no	no	no	no
61	female	60	female	married	primary	merchant	rural	2013-04-06	yes	yes	no	no	no	no	no	no	no	no		no	no	no	no	no	no	no	no	no	no	no	yes	yes	no	no	no	no	no	no	no	no	no	no	yes	yes	no	no	no	no	no
62	female	60	female	married	primary	unemployed	urban	2013-04-07	no	no	no	no	no	no	no	no	no	no		no	no	no	no	no	yes	yes	no	no	no	no	yes	yes	no	no	no	no	no	no	no	no	no	no	no	no	no	no	no	no	no
63	female	18	female	single	primary	Student	rural	2013-04-07	no	no	no	no	no	no	no	no	no	no		no	no	no	no	no	no	no	no	no	no	no	yes	yes	no	no	no	no	no	no	no	no	no	no	no	no	no	no	no	no	no
64	male	40	male	married	primary	merchant	urban	2013-03-24	no	no	no	no	no	no	no	no	no	no		no	no	no	no	no	no	no	no	no	no	no	yes	yes	no	no	no	no	no	no	no	no	no	no	no	no	no	no	no	no	no
65	male	23	male	single	secondary	government employee	urban	2013-04-05	no	no	no	no	no	no	no	no	no	no		no	no	no	no	no	no	no	no	no	no	no	yes	no	no	yes	no	no	no	no	no	no	no	no	yes	no	yes	no	no	yes	no
66	female	36	female	married	secondary	government employee	urban	2013-07-04	yes	yes	no	no	no	no	no	no	no	no		no	no	no	no	yes	no	no	no	no	no	no	no	no	no	no	no	no	no	no	no	no	no	no	no	no	no	no	no	no	no
67	female	45	female	married	primary	merchant	urban	2013-04-03	yes	yes	yes	no	no	no	no	no	no	no		no	no	no	no	no	no	no	no	no	no	no	yes	yes	no	no	no	no	no	no	no	no	no	no	no	no	no	no	no	no	no
68	female	40	female	married	secondary	unemployed	rural	2013-03-01	yes	yes	no	no	no	no	no	no	no	no		no	no	no	no	no	no	no	yes	no	yes	no	yes	yes	no	yes	no	no	no	no	no	no	no	no	yes	no	no	no	no	no	no
69	female	18	female	single	secondary	Student	urban	2013-07-03	yes	yes	yes	no	no	no	no	no	no	no		no	no	no	no	no	no	no	no	no	no	no	no	no	no	no	no	no	no	no	no	no	no	no	yes	yes	no	no	no	no	no
70	female	35	female	single	primary	merchant	rural	2013-03-01	yes	yes	no	no	no	no	no	no	no	no		no	no	no	no	no	no	no	no	no	no	no	yes	yes	no	no	no	no	no	no	no	no	no	no	no	no	no	no	no	no	no
71	female	68	female	single	primary	Student	urban	2013-03-01	yes	yes	yes	no	no	no	no	no	no	no		no	no	no	no	no	no	no	no	no	no	no	yes	yes	no	no	no	yes	yes	no	no	no	no	no	no	no	no	no	no	no	no
72	female	30	female	married	primary	farmer	rural	2013-07-02	no	no	no	no	no	no	no	no	no	no		no	no	no	no	no	no	no	no	no	no	no	yes	yes	no	yes	no	no	no	no	no	no	no	no	no	no	no	no	no	no	no
73	female	50	female	married	primary	government employee	rural	2013-07-01	yes	yes	yes	no	no	no	no	no	no	no		no	no	no	no	no	no	no	no	no	no	no	yes	yes	no	no	no	no	no	no	no	no	no	no	no	no	no	no	no	no	no
74	female	65	female	married	secondary	retired	urban	2013-02-01	yes	yes	no	no	no	no	no	no	no	no		no	yes	no	no	no	no	no	no	no	no	no	no	no	no	no	no	no	no	no	no	no	no	no	no	no	no	yes	yes	yes	no
75	male	45	male	married	primary	self employed	rural	2013-02-01	no	no	no	no	no	no	no	no	no	no		yes	no	no	no	no	no	no	yes	no	no	no	yes	yes	no	yes	no	yes	no	yes	no	no	yes	no	yes	no	yes	no	no	no	no
76	male	68	male	married	secondary	government employee	urban	2013-06-29	yes	yes	yes	no	no	no	no	no	no	no		no	no	no	no	no	no	no	no	no	no	no	yes	yes	no	yes	no	no	no	no	no	no	no	no	no	no	no	no	no	no	no
77	male	60	male	married	primary	farmer	rural	2013-06-18	yes	yes	yes	no	no	no	no	no	no	no		no	no	no	no	no	no	no	no	no	no	no	no	no	no	no	no	no	no	no	no	no	no	no	no	no	no	no	no	yes	no
78	female	60	female	married	primary	unemployed	rural	2013-02-09	no	no	no	no	no	no	no	no	no	no		no	no	no	no	no	no	no	yes	no	no	no	no	no	no	no	no	yes	no	yes	no	no	no	no	no	no	no	no	no	no	no
79	male	40	male	married	primary	government employee	urban	2013-02-01	yes	yes	no	no	no	no	no	no	no	no		yes	no	no	no	no	no	no	yes	no	no	no	no	no	no	no	no	no	no	no	no	no	no	no	no	no	no	no	no	no	no
80	male	35	male	married	primary	merchant	urban	2013-02-05	yes	yes	no	no	no	no	no	no	no	no		no	no	no	no	no	no	no	no	no	no	no	yes	yes	no	no	no	no	no	no	no	no	yes	no	yes	yes	no	no	no	no	no
81	female	60	female	married	primary	unemployed	urban	2013-02-22	yes	no	no	yes	no	yes	no	no	no	no		no	no	no	no	no	no	no	no	no	no	no	no	no	no	no	no	no	no	no	no	no	no	no	no	no	no	no	no	no	no
82	female	37	female	married	primary	unemployed	urban	2013-02-11	yes	yes	yes	no	no	no	no	no	no	no		no	no	no	no	no	no	no	no	no	no	no	yes	yes	no	no	no	no	no	no	no	no	no	no	no	no	no	no	no	no	no
83	female	18	female	single	secondary	Student	urban	2013-02-22	yes	yes	yes	no	no	no	no	no	no	no		no	no	no	no	no	no	no	no	no	no	no	no	no	no	no	no	no	no	no	no	no	no	no	no	no	no	no	no	no	no
84	male	67	male	married	primary	Student	urban	2013-02-11	yes	yes	yes	no	no	no	no	no	no	no		no	no	no	no	no	no	no	no	no	no	no	yes	yes	no	yes	no	no	no	no	no	no	yes	no	no	no	no	no	no	no	no
85	male	22	male	married	secondary	government employee	urban	2013-02-08	yes	yes	yes	no	no	no	no	no	no	no		no	no	no	no	no	no	no	yes	no	yes	no	yes	yes	no	no	no	no	no	no	no	no	no	no	no	no	no	no	no	no	no
86	female	69	female	married	primary	Student	rural	2013-07-06	no	no	no	no	no	no	no	no	no	no		no	no	no	no	no	no	no	no	no	no	no	no	no	no	no	no	no	no	no	no	no	no	no	no	no	no	no	no	no	no
87	female	35	female	married	primary	unemployed	rural	2013-02-22	yes	yes	no	no	no	no	no	no	no	no		yes	no	no	yes	no	no	no	no	no	no	no	no	no	no	no	no	no	no	no	no	no	no	no	yes	no	yes	no	no	no	no
88	male	67	male	married	primary	merchant	rural	2013-02-22	yes	yes	yes	no	no	no	no	no	no	no		no	no	no	no	no	no	no	no	no	no	no	no	no	no	no	no	no	no	no	no	no	no	no	yes	no	yes	no	no	no	no
89	male	33	male	married	primary	NGO's	urban	2013-07-27	no	no	no	no	no	no	no	no	no	no		no	no	no	no	no	no	no	no	no	no	no	yes	yes	no	no	no	yes	no	yes	no	no	no	no	yes	yes	no	no	no	no	no
90	female	68	female	single	secondary	government employee	urban	2013-07-07	yes	yes	no	no	no	no	no	no	no	no		no	no	no	no	no	no	no	no	no	no	no	yes	yes	no	no	no	yes	yes	no	no	no	no	no	yes	yes	no	no	no	no	no
91	female	25	female	married	primary	unemployed	urban	2013-06-26	yes	yes	no	no	no	no	no	no	no	no		no	no	no	no	no	no	no	yes	no	yes	no	yes	yes	no	yes	no	no	no	no	no	no	no	no	no	no	no	no	no	no	no
92	male	75	male	married	primary	merchant	rural	2013-06-27	yes	yes	yes	no	no	no	no	no	no	no		no	no	no	no	no	no	no	no	no	no	no	no	no	no	no	no	no	no	no	no	no	no	no	yes	yes	no	no	no	no	no
93	male	41	male	married	primary	farmer	rural	2013-06-13	yes	yes	no	no	no	no	no	no	no	no		no	no	no	no	no	yes	yes	no	no	no	no	no	no	no	no	no	no	no	no	no	no	no	no	yes	yes	no	no	no	no	no
94	female	31	female	married	primary	self employed	urban	2013-06-16	no	no	no	no	no	no	no	no	no	no		no	no	no	no	no	no	no	no	no	no	no	yes	no	yes	no	no	yes	no	yes	no	no	no	no	no	no	no	no	no	no	no
95	female	20	female	married	secondary	Student	rural	2013-05-27	no	no	no	no	no	no	no	no	no	no		no	no	no	no	no	no	no	no	no	no	no	no	no	no	no	no	no	no	no	no	no	no	no	no	no	no	no	no	no	no
96	female	35	female	married	primary	merchant	urban	2013-05-28	no	no	no	no	no	no	no	no	no	no		no	no	no	no	no	no	no	no	no	no	no	yes	yes	no	no	no	no	no	no	no	no	no	no	yes	yes	no	no	no	no	no
97	male	70	male	married	primary	farmer	rural	2013-05-08	yes	yes	yes	no	no	no	no	no	no	no		no	no	no	no	no	no	no	no	no	no	no	yes	yes	no	yes	no	no	no	no	no	no	no	no	no	no	no	no	no	no	no
98	male	20	male	single	secondary	government employee	urban	2013-05-11	no	no	no	no	no	no	no	no	no	no		no	no	no	no	no	yes	yes	no	no	no	no	no	no	no	no	no	no	no	no	no	no	no	no	no	no	no	no	no	no	no
99	male	25	male	single	secondary	government employee	urban	2013-05-10	yes	yes	no	no	no	no	no	no	no	no		no	no	no	no	no	no	no	no	no	no	no	yes	yes	no	no	no	no	no	no	no	no	no	no	no	no	no	no	no	no	no
100	female	67	female	married	secondary	government employee	rural	2013-04-28	no	no	no	no	no	no	no	no	no	no		no	no	no	no	no	no	no	no	no	no	no	yes	yes	no	no	no	no	no	no	no	no	no	no	yes	yes	no	no	no	no	no
101	female	20	female	married	tertiary	Student	rural	2013-04-30	no	no	no	no	no	no	no	no	no	no		no	no	no	no	no	no	no	no	no	no	no	no	no	no	no	no	no	no	no	no	no	no	no	no	no	no	no	no	no	no
102	male	40	male	married	primary	merchant	rural	2013-02-21	no	no	no	no	no	no	no	no	no	no		no	no	no	no	no	no	no	no	no	no	no	yes	yes	no	yes	no	no	no	no	no	no	no	no	no	no	no	no	no	no	no
103	female	20	female	single	secondary	self employed	urban	2013-02-21	yes	yes	yes	no	yes	no	no	no	no	no		no	no	no	no	no	no	no	no	no	no	no	yes	yes	no	no	no	no	no	no	no	no	no	no	no	no	no	no	no	no	no
104	female	70	female	married	primary	unemployed	rural	2013-03-27	yes	yes	yes	no	no	no	no	no	no	no		no	no	no	no	no	no	no	no	no	no	no	yes	yes	no	yes	no	yes	no	yes	no	no	no	no	no	no	no	no	no	no	no
105	female	18	female	single	primary	Student	urban	2013-02-21	yes	yes	yes	no	no	no	no	no	no	no		no	no	no	no	no	no	no	no	no	no	no	yes	yes	no	no	no	no	no	no	no	no	no	no	no	no	no	no	no	no	no
106	female	18	female	single	secondary	Student	urban	2013-03-27	no	no	no	no	no	no	no	no	no	no		no	no	no	no	no	no	no	no	no	no	no	no	no	no	no	no	no	no	no	no	no	no	no	no	no	no	no	no	no	no
107	female	60	female	married	primary	farmer	urban	2013-03-27	no	no	no	no	no	no	no	no	no	no		no	no	no	no	no	no	no	no	no	no	no	yes	yes	no	no	no	yes	yes	no	no	no	no	no	no	no	no	no	no	no	no
108	female	71	female	married	primary	merchant	rural	2013-03-24	no	no	no	no	no	no	no	no	no	no		no	no	no	no	no	no	no	no	no	no	no	no	no	no	no	no	no	no	no	no	no	no	no	yes	no	yes	no	no	no	no
109	female	65	female	married	primary	government employee	rural	2013-03-23	no	no	no	no	no	no	no	no	no	no		no	no	no	no	no	yes	yes	no	no	no	no	no	no	no	no	no	yes	no	yes	no	no	no	no	no	no	no	no	no	no	no
110	female	35	female	married	primary	unemployed	urban	2013-03-23	no	no	no	no	no	no	no	no	no	no		no	no	no	no	no	yes	yes	no	no	no	no	no	no	no	no	no	no	no	no	no	no	no	no	no	no	no	no	no	no	no
111	female	40	female	married	primary	merchant	rural	2013-03-23	no	no	no	no	no	no	no	no	no	no		no	no	no	no	no	no	no	yes	no	no	no	no	no	no	no	no	no	no	no	no	no	no	no	no	no	no	no	no	no	no
112	male	45	male	married	primary	farmer	rural	2013-03-17	no	no	no	no	no	no	no	no	no	no		no	no	no	no	no	no	no	no	no	no	no	yes	yes	no	no	no	yes	no	yes	no	no	no	no	yes	yes	no	no	no	no	no
113	male	45	male	married	secondary	unemployed	urban	2013-03-13	yes	yes	yes	no	no	no	no	no	no	no		no	no	no	no	no	no	no	no	no	no	no	no	no	no	no	no	no	no	no	no	no	no	no	yes	no	yes	no	no	no	no
114	male	32	male	married	primary	farmer	rural	2013-03-22	yes	yes	yes	no	no	no	no	no	no	no		no	no	no	no	no	no	no	no	no	no	no	yes	yes	no	no	no	no	no	no	no	no	no	no	no	no	no	no	no	no	no
115	male	24	male	married	primary	Student	rural	2013-03-22	yes	yes	no	no	no	no	no	no	no	no		no	no	no	no	no	no	no	no	no	no	no	yes	yes	no	no	no	no	no	no	no	no	no	no	yes	no	yes	no	no	no	no
116	male	60	male	married	primary	farmer	urban	2013-03-22	no	no	no	no	no	no	no	no	no	no		no	no	no	no	no	no	no	no	no	no	no	no	no	no	no	no	no	no	no	no	no	no	no	yes	no	yes	no	no	no	no
117	male	30	male	married	primary	merchant	urban	2013-03-22	no	no	no	no	no	no	no	no	no	no		no	no	no	no	no	no	no	no	no	no	no	no	no	no	no	no	no	no	no	no	no	no	no	no	no	no	no	no	no	no
118	female	65	female	married	uneducated	farmer	rural	2013-03-11	yes	yes	no	no	no	no	no	no	no	no		yes	no	no	no	no	no	no	no	no	no	no	yes	yes	no	no	yes	no	no	no	no	no	no	no	no	no	no	no	no	no	no
119	female	74	female	married	uneducated	merchant	urban	2013-03-09	yes	yes	no	no	no	no	no	no	no	no		no	no	no	no	no	no	no	no	no	no	no	yes	yes	no	yes	no	no	no	no	no	no	no	no	yes	no	yes	no	no	no	no
120	female	30	female	married	primary	merchant	rural	2013-03-14	yes	yes	no	no	no	no	no	no	no	no		no	no	no	no	no	no	no	no	no	no	no	yes	yes	no	no	no	no	no	no	no	no	no	no	no	no	no	no	no	no	no
121	female	38	female	married	secondary	government employee	urban	2013-03-14	no	no	no	no	no	no	no	no	no	no		no	no	no	no	no	no	no	no	no	no	no	no	no	no	no	no	no	no	no	no	no	no	no	no	no	no	no	no	no	no
122	female	28	female	married	primary	merchant	rural	2013-03-15	no	no	no	no	no	no	no	no	no	no		no	no	no	no	no	yes	yes	no	no	no	no	no	no	no	no	no	no	no	no	no	no	no	no	no	no	no	no	no	no	no
123	female	72	female	married	uneducated	merchant	rural	2013-03-17	no	no	no	no	no	no	no	no	no	no		no	no	no	no	no	no	no	no	no	no	no	yes	yes	no	no	no	yes	yes	no	no	no	no	no	yes	no	yes	no	no	no	no
124	female	30	female	married	primary	merchant	rural	2013-03-16	no	no	no	no	no	no	no	no	no	no		no	no	no	no	no	no	no	no	no	no	no	yes	yes	no	no	no	no	no	no	no	no	no	no	yes	yes	no	no	no	no	no
125	female	56	female	married	uneducated	merchant	rural	2013-07-09	yes	yes	no	no	no	no	no	no	no	no		no	no	no	no	no	no	no	no	no	no	no	yes	yes	no	no	no	no	no	no	no	no	no	no	no	no	no	no	no	no	no
126	male	31	male	married	primary	farmer	rural	2013-03-17	no	no	no	no	no	no	no	no	no	no		no	no	no	no	no	no	no	no	no	no	no	no	no	no	no	no	no	no	no	no	no	no	no	no	no	no	no	no	no	no
127	male	40	male	married	primary	NGO's	rural	2013-03-11	no	no	no	no	no	no	no	no	no	no		no	no	no	no	no	no	no	no	no	no	no	yes	yes	no	no	no	no	no	no	no	no	no	no	yes	no	yes	no	no	no	no
128	male	45	male	married	primary	farmer	rural	2013-03-12	no	no	no	no	no	no	no	no	no	no		no	no	no	no	no	no	no	no	no	no	no	yes	yes	no	no	no	no	no	no	no	no	no	no	no	no	no	no	no	no	no
129	male	55	male	married	uneducated	farmer	rural	2013-04-06	yes	yes	no	no	no	no	no	no	no	no		no	no	no	no	no	yes	yes	no	no	no	no	no	no	no	no	no	no	no	no	no	no	no	no	no	no	no	no	no	no	no
130	female	25	female	married	secondary	government employee	urban	2013-03-01	yes	yes	yes	yes	no	no	no	no	no	no		no	no	no	no	no	yes	yes	no	no	no	no	no	no	no	no	no	no	no	no	no	no	no	no	no	no	no	no	no	no	no
132	female	80	female	married	uneducated	farmer	rural	2013-03-01	no	no	no	no	no	no	no	no	no	no		no	no	no	no	no	yes	yes	no	no	no	no	no	no	no	no	no	no	no	no	no	no	no	no	no	no	no	no	no	no	no
132	female	27	female	married	primary	merchant	rural	2013-02-27	yes	yes	yes	no	no	no	no	no	no	no		no	no	no	no	no	yes	yes	no	no	no	no	yes	yes	no	no	no	no	no	no	no	no	no	no	no	no	no	no	no	no	no
133	male	45	male	married	uneducated	farmer	rural	2013-04-06	yes	yes	no	no	no	no	no	no	no	no		no	no	no	no	no	no	no	no	no	no	no	no	no	no	no	no	no	no	no	no	no	no	no	yes	yes	no	no	no	no	no
134	male	40	male	married	uneducated	self employed	rural	2013-02-26	yes	yes	yes	no	no	no	no	no	no	no		no	no	no	no	no	no	no	no	no	no	no	yes	yes	no	no	no	yes	no	yes	no	no	no	no	no	no	no	no	no	no	no
135	female	32	female	married	uneducated	merchant	urban	2013-02-24	yes	yes	no	no	no	no	no	no	no	no		no	no	no	no	no	yes	yes	no	no	no	no	yes	yes	no	no	no	no	no	no	no	no	no	no	no	no	no	no	no	no	no
136	male	35	male	married	secondary	NGO's	urban	2013-02-21	no	no	no	no	no	no	no	no	no	no		no	no	no	no	no	no	no	no	no	no	no	no	no	no	no	no	no	no	no	no	no	no	no	no	no	no	no	no	no	no
137	male	40	male	married	uneducated	merchant	rural	2013-02-26	yes	yes	yes	no	no	no	no	no	no	no		no	no	yes	no	no	no	no	yes	no	yes	no	yes	yes	no	yes	no	yes	no	yes	no	no	no	no	no	no	no	no	no	no	no
138	female	66	female	married	secondary	government employee	urban	2013-02-24	yes	yes	no	yes	no	no	no	no	no	no		yes	no	no	no	no	no	yes	no	no	no	no	no	no	no	no	no	no	no	no	no	no	no	no	no	no	no	yes	yes	no	no
139	female	35	female	married	uneducated	merchant	rural	2013-02-24	yes	no	no	yes	no	yes	no	no	no	no		no	no	no	no	no	yes	no	no	no	no	no	no	no	no	no	no	no	no	no	no	no	no	no	yes	no	yes	no	no	no	no
140	female	45	female	married	uneducated	farmer	rural	2013-02-01	yes	yes	no	no	no	yes	yes	no	no	no		no	no	no	no	no	no	no	no	no	no	no	yes	yes	no	yes	no	no	no	no	no	no	no	no	no	no	no	no	no	no	no
141	female	68	female	diforced	uneducated	merchant	urban	2013-02-04	yes	no	no	yes	no	yes	yes	no	no	no		no	no	no	no	no	no	no	no	no	no	no	yes	yes	no	no	no	no	no	no	no	no	no	no	no	no	no	no	no	no	no
142	female	55	female	single	secondary	government employee	urban	2013-02-21	yes	yes	no	yes	no	no	no	no	no	no		no	no	no	no	no	yes	yes	no	no	no	no	no	no	no	no	no	no	no	no	no	no	no	no	no	no	no	yes	yes	no	no
143	male	70	male	married	uneducated	farmer	rural	2013-04-06	yes	yes	no	yes	no	no	no	yes	no	no		yes	no	no	no	no	no	no	no	no	no	no	yes	no	no	no	yes	no	no	no	no	no	no	no	no	no	no	no	no	no	no
144	male	50	male	married	secondary	government employee	urban	2013-02-21	no	no	no	no	no	no	no	no	no	no		no	no	no	no	no	no	no	no	no	no	no	yes	yes	no	no	no	no	no	no	no	no	no	no	yes	no	yes	no	no	no	no
145	female	39	female	married	secondary	NGO's	urban	2013-02-22	yes	yes	no	yes	no	no	no	no	no	no		no	no	no	no	no	no	no	no	no	no	no	no	no	no	no	no	no	no	no	no	no	no	no	no	no	no	no	no	no	no
146	female	35	female	married	secondary	government employee	urban	2013-02-18	no	no	no	no	no	no	no	no	no	no		no	no	no	no	no	yes	yes	yes	no	yes	no	no	no	no	no	no	no	no	no	no	no	no	no	no	no	no	no	no	no	no
147	male	75	male	married	uneducated	merchant	rural	2013-02-13	yes	yes	yes	no	no	no	no	no	no	no		no	no	no	no	no	no	no	no	no	no	no	yes	yes	no	no	no	no	no	no	no	no	no	no	no	no	no	no	no	no	no
148	male	25	male	single	secondary	self employed	urban	2013-02-15	no	no	no	no	no	no	no	no	no	no		no	no	no	no	no	no	no	no	no	no	no	no	no	no	no	no	no	no	no	no	no	no	no	no	no	no	no	no	no	no
149	male	18	male	married	primary	Student	rural	2013-02-27	no	no	no	no	no	no	no	no	no	no		no	no	no	no	no	no	no	no	no	no	no	no	no	no	no	no	no	no	no	no	no	no	no	no	no	no	no	no	no	no
150	female	69	female	single	tertiary	NGO's	urban	2013-03-22	yes	no	no	no	no	no	no	no	yes	yes		no	no	no	no	no	yes	yes	no	no	no	no	no	no	no	no	no	no	no	no	no	no	no	no	yes	yes	yes	no	no	no	no
151	male	26	male	married	primary	self employed	rural	2013-02-28	yes	yes	no	no	no	no	no	no	no	no		no	no	no	no	no	no	no	no	no	no	no	no	no	no	no	no	no	no	no	no	no	no	no	no	no	no	no	no	no	no
152	female	50	female	married	uneducated	merchant	rural	2013-02-24	yes	yes	no	no	no	no	no	no	no	no		no	no	no	no	no	no	no	no	no	no	no	yes	yes	no	yes	no	no	no	no	no	no	no	no	no	no	no	no	no	no	no
153	female	25	female	married	secondary	government employee	rural	2013-02-14	no	no	no	no	no	no	no	no	no	no		no	no	no	no	no	yes	yes	no	no	no	no	no	no	no	no	no	no	no	no	no	no	no	no	no	no	no	no	no	no	no
154	female	28	female	married	secondary	government employee	urban	2013-02-17	no	no	no	no	no	no	no	no	no	no		no	no	no	no	no	yes	yes	no	no	no	no	no	no	no	no	no	no	no	no	no	no	no	no	no	no	no	no	no	no	no
155	male	68	male	single	secondary	Student	urban	2013-02-17	no	no	no	no	no	no	no	no	no	no		no	no	no	no	no	no	no	yes	no	no	yes	yes	yes	no	yes	no	no	no	no	no	no	no	no	yes	no	no	no	no	no	no
156	female	20	female	single	secondary	Student	urban	2013-02-11	yes	yes	yes	no	no	no	no	no	no	no		no	no	no	no	no	no	no	no	no	no	no	no	no	no	no	no	no	no	no	no	no	no	no	no	no	no	no	no	no	no
157	female	40	female	married	uneducated	merchant	rural	2013-02-01	yes	yes	yes	no	no	yes	no	no	no	no		no	no	no	no	no	no	no	no	no	no	no	yes	yes	no	no	no	no	no	no	no	no	no	no	yes	no	yes	no	no	no	no
158	male	27	male	married	uneducated	merchant	rural	2013-02-27	yes	yes	yes	no	no	no	no	no	no	no		no	no	no	no	no	yes	yes	no	no	no	no	yes	yes	no	no	no	no	no	no	no	no	no	no	yes	no	yes	no	no	no	no
159	female	50	female	married	uneducated	merchant	rural	2013-02-21	yes	yes	yes	no	no	no	no	no	no	no		no	no	no	no	no	yes	yes	no	no	no	no	yes	yes	no	no	no	no	no	no	no	no	no	no	no	no	no	no	no	no	no
160	male	60	male	married	tertiary	government employee	urban	2013-02-08	yes	yes	yes	no	no	no	no	no	no	no		no	no	no	no	no	no	no	no	no	no	no	yes	yes	no	no	no	no	no	no	no	no	no	no	no	no	no	no	no	no	no
161	female	73	female	married	uneducated	merchant	rural	2013-03-22	yes	yes	no	no	no	no	no	no	no	no		no	no	no	no	no	no	no	no	no	no	no	yes	yes	no	yes	no	no	no	no	no	no	no	no	yes	no	yes	no	no	no	no
162	male	85	male	married	uneducated	farmer	rural	2013-02-06	yes	yes	no	no	no	no	no	no	no	no		yes	no	no	no	no	no	no	no	no	no	no	no	no	no	no	no	no	no	no	yes	yes	yes	yes	yes	no	yes	no	no	no	no
163	male	35	male	married	tertiary	government employee	urban	2013-02-09	no	no	no	no	no	no	no	no	no	no		no	no	no	no	no	no	no	no	no	no	no	yes	yes	no	yes	no	no	no	no	no	no	no	no	no	no	no	no	no	no	no
164	female	35	female	married	secondary	government employee	urban	2013-02-21	yes	yes	no	no	no	no	no	no	no	no		no	no	no	no	no	no	no	no	no	no	no	no	no	no	no	no	no	no	no	no	no	no	no	no	no	no	no	no	no	no
165	male	50	male	married	secondary	government employee	rural	2013-02-01	yes	yes	no	yes	no	no	no	no	no	no		no	no	no	no	no	yes	yes	no	no	no	no	no	no	no	no	no	no	no	no	yes	yes	no	no	yes	no	no	no	no	no	no
166	male	50	male	married	uneducated	merchant	rural	2013-02-02	no	no	no	no	no	no	no	no	no	no		no	no	no	no	no	no	no	no	no	no	no	yes	yes	no	no	no	no	no	no	no	no	no	no	yes	yes	no	no	no	no	no
167	female	28	female	married	secondary	government employee	urban	2013-02-02	no	no	no	no	no	no	no	no	no	no		no	no	no	no	no	yes	yes	no	no	no	no	yes	yes	no	no	no	no	no	no	no	no	no	no	yes	no	yes	no	no	yes	no
168	male	50	male	married	uneducated	merchant	rural	2013-02-01	no	no	no	no	no	no	no	no	no	no		no	no	no	no	no	no	no	no	no	no	no	no	no	no	no	no	no	no	no	no	no	no	no	no	no	no	no	no	no	no
169	male	60	male	married	uneducated	merchant	rural	2013-02-01	no	no	no	no	no	no	no	no	no	no		no	no	no	no	no	no	no	yes	yes	yes	no	yes	yes	no	no	no	yes	yes	no	yes	yes	no	no	yes	no	yes	no	no	no	no
170	male	30	male	married	uneducated	merchant	rural	2013-02-01	no	no	no	no	no	no	no	no	no	no		yes	no	no	no	no	no	no	no	no	no	no	yes	yes	no	yes	no	no	no	no	no	no	no	no	no	no	no	no	no	no	no
171	female	38	female	married	secondary	government employee	rural	2013-02-01	yes	yes	no	yes	no	no	no	no	no	no		no	no	no	no	no	yes	yes	no	no	no	no	no	no	no	no	no	yes	yes	no	no	no	no	no	no	no	no	yes	yes	no	no
172	male	35	male	married	secondary	Student	rural	2013-02-24	yes	yes	no	no	no	yes	no	no	no	no		no	no	no	no	no	no	no	no	no	no	no	no	no	no	no	no	no	no	no	no	no	no	no	yes	no	yes	no	no	no	no
173	male	45	male	married	secondary	Student	urban	2013-02-24	yes	yes	no	yes	no	no	no	no	no	no		yes	no	no	no	no	yes	yes	no	no	no	no	no	no	no	no	no	no	no	no	no	no	no	no	no	no	no	yes	yes	no	no
174	male	40	male	married	uneducated	merchant	rural	2013-02-26	yes	yes	yes	no	no	no	no	no	no	no		no	no	yes	no	no	no	no	yes	no	yes	no	yes	yes	no	yes	no	yes	no	yes	no	no	no	no	no	no	no	no	no	no	no
175	male	35	male	married	secondary	government employee	urban	2013-02-21	no	no	no	no	no	no	no	no	no	no		no	no	no	no	no	no	no	no	no	no	no	no	no	no	no	no	no	no	no	no	no	no	no	no	no	no	no	no	no	no
176	female	56	female	married	tertiary	government employee	urban	2013-03-22	yes	yes	no	no	no	no	no	no	no	no		no	no	no	no	no	yes	yes	no	no	no	no	yes	yes	no	no	no	no	no	no	no	no	no	no	no	no	no	no	no	no	no
177	male	40	male	married	uneducated	merchant	rural	2013-03-22	yes	yes	yes	no	no	no	no	no	no	no		no	no	no	no	no	no	no	no	no	no	no	yes	yes	no	no	no	yes	no	yes	no	no	no	no	no	no	no	no	no	no	no
178	male	45	male	married	uneducated	farmer	rural	2013-02-28	yes	yes	no	no	no	no	no	no	no	no		no	no	no	no	no	no	no	no	no	no	no	no	no	no	no	no	no	no	no	no	no	no	no	yes	yes	no	no	no	no	no
133	male	25	male	married	primary	Student	rural	2013-02-27	yes	yes	yes	no	no	no	no	no	no	no		no	no	no	no	no	yes	yes	no	no	no	no	yes	yes	no	no	no	no	no	no	no	no	no	no	no	no	no	no	no	no	no
180	female	27	female	married	primary	Student	rural	2013-02-27	yes	yes	yes	no	no	no	no	no	no	no		no	no	no	no	no	yes	yes	no	no	no	no	yes	yes	no	no	no	no	no	no	no	no	no	no	no	no	no	no	no	no	no
181	male	80	male	married	uneducated	merchant	rural	2013-03-01	no	no	no	no	no	no	no	no	no	no		no	no	no	no	no	yes	yes	no	no	no	no	no	no	no	no	no	no	no	no	no	no	no	no	no	no	no	no	no	no	no
182	male	60	male	married	secondary	merchant	rural	2013-02-17	no	no	no	no	no	no	no	no	no	no		no	no	no	no	no	yes	yes	no	no	no	no	no	no	no	no	no	no	no	no	no	no	no	no	no	no	no	no	no	no	no
183	female	67	female	married	secondary	government employee	urban	2013-02-14	no	no	no	no	no	no	no	no	no	no		no	no	no	no	no	no	yes	no	no	no	no	no	no	no	no	no	no	no	no	no	no	no	no	no	no	no	no	no	no	no
184	male	50	male	married	primary	merchant	urban	2013-03-02	yes	yes	no	no	no	no	no	no	no	no		no	no	no	no	no	no	no	no	no	no	no	yes	yes	no	yes	no	no	no	no	no	no	no	no	no	no	no	no	no	no	no
185	male	26	male	married	primary	farmer	rural	2013-02-28	yes	yes	no	no	no	no	no	no	no	no		no	no	no	no	no	no	no	no	no	no	no	no	no	no	no	no	no	no	no	no	no	no	no	no	no	no	no	no	no	no
186	female	26	female	single	tertiary	government employee	urban	2013-07-03	yes	no	no	no	no	no	no	no	yes	yes		no	no	no	no	no	yes	yes	no	no	no	no	no	no	no	no	no	no	no	no	no	no	no	no	yes	yes	yes	no	no	no	no
187	female	26	female	single	tertiary	government employee	urban	2013-02-27	yes	no	no	no	no	no	no	no	yes	yes		no	no	no	no	no	yes	yes	no	no	no	no	no	no	no	no	no	no	no	no	no	no	no	no	yes	no	yes	no	no	no	no
188	male	40	male	married	uneducated	merchant	rural	2013-02-26	yes	yes	yes	no	no	no	no	no	no	no		no	no	yes	no	no	yes	no	yes	no	yes	no	yes	yes	no	yes	no	yes	no	yes	no	no	no	no	no	no	no	no	no	no	no
189	male	60	male	married	uneducated	merchant	urban	2013-02-01	no	no	no	no	no	no	no	no	no	no		no	no	no	no	no	no	no	yes	yes	yes	no	yes	yes	no	no	no	yes	yes	no	yes	yes	no	no	yes	no	yes	no	no	no	no
190	female	35	female	married	primary	merchant	urban	2013-02-05	yes	yes	no	no	no	no	no	no	no	no		no	no	no	no	no	no	no	no	no	no	no	yes	yes	no	no	no	no	no	no	no	no	no	no	yes	yes	no	no	no	no	no
191	male	40	male	married	primary	merchant	urban	2013-07-03	yes	yes	no	no	no	no	no	no	no	no		yes	no	no	no	no	no	no	no	no	no	no	no	no	no	no	no	no	no	no	no	no	no	no	no	no	no	no	no	no	no
192	female	60	female	married	primary	merchant	urban	2013-02-09	no	no	no	no	no	no	no	no	no	no		no	no	no	no	no	no	no	no	no	no	no	no	no	no	no	no	yes	no	yes	no	no	no	no	no	no	no	no	no	no	no
193	male	60	male	married	primary	merchant	urban	2013-07-03	yes	yes	yes	no	no	no	no	no	no	no		no	no	no	no	no	no	no	no	no	no	no	no	no	no	no	no	no	no	no	no	no	no	no	no	no	no	no	no	yes	no
194	male	27	male	married	secondary	government employee	urban	2013-06-29	yes	yes	yes	no	no	no	no	no	no	no		no	no	no	no	no	no	no	no	no	no	no	yes	yes	no	yes	no	no	no	no	no	no	no	no	no	no	no	no	no	no	no
195	female	58	female	single	primary	Student	urban	2013-06-29	yes	yes	yes	no	no	no	no	no	no	no		no	no	no	no	no	no	no	no	no	no	no	yes	yes	no	no	no	yes	yes	no	no	no	no	no	no	no	no	no	no	no	no
196	female	62	female	married	primary	merchant	urban	2013-06-29	yes	yes	no	no	no	no	no	no	no	no		no	no	no	no	no	no	no	no	no	no	no	yes	yes	no	no	no	no	no	no	no	no	no	no	no	no	no	no	no	no	no
197	male	18	male	single	secondary	government employee	urban	2013-07-02	yes	yes	yes	no	no	no	no	no	no	no		no	no	no	no	no	no	no	no	no	no	no	no	no	no	no	no	no	no	no	no	no	no	no	yes	yes	no	no	no	no	no
198	male	45	male	married	primary	farmer	rural	2013-02-17	yes	yes	yes	no	no	no	no	no	no	no		no	no	no	no	no	no	no	no	no	no	no	yes	yes	no	yes	no	no	no	no	no	no	no	no	no	no	no	no	no	no	no
199	female	62	female	married	primary	farmer	rural	2013-02-17	no	no	no	no	no	no	no	no	no	no		no	no	no	no	no	no	no	no	no	no	no	yes	yes	no	no	no	no	no	no	no	no	no	no	yes	yes	no	no	no	no	no
200	female	54	female	married	secondary	farmer	urban	2013-02-17	no	no	no	no	no	no	no	no	no	no		no	no	no	no	no	no	no	no	no	no	no	no	no	no	no	no	no	no	no	no	no	no	no	no	no	no	no	no	no	no
201	male	35	male	married	primary	farmer	rural	2013-02-17	yes	yes	no	no	no	no	no	no	no	no		yes	no	no	no	no	no	no	no	no	no	no	no	no	no	no	no	no	no	no	no	no	no	no	yes	no	yes	no	no	no	no
202	female	62	female	married	primary	Student	rural	2013-07-06	no	no	no	no	no	no	no	no	no	no		no	no	no	no	no	no	no	no	no	no	no	no	no	no	no	no	no	no	no	no	no	no	no	no	no	no	no	no	no	no
203	male	70	male	married	primary	government employee	urban	2013-02-18	yes	yes	no	yes	no	no	no	yes	no	no	1	yes	no	no	no	no	no	no	no	no	no	no	yes	no	no	no	yes	no	no	no	no	no	no	no	no	no	no	no	no	no	no
204	male	18	male	single	secondary	Student	urban	2013-02-21	yes	yes	no	yes	no	no	no	no	no	no		no	no	no	no	no	yes	yes	no	no	no	no	no	no	no	no	no	no	no	no	no	no	no	no	no	no	no	yes	yes	no	no
205	female	60	female	diforced	uneducated	merchant	rural	2013-02-04	yes	no	no	yes	no	yes	yes	no	no	no		no	no	no	no	no	no	no	no	no	no	no	yes	yes	no	no	no	no	no	no	no	no	no	no	no	no	no	no	no	no	no
206	male	22	male	married	secondary	self employed	rural	2013-02-17	yes	yes	no	no	no	no	no	no	no	no		no	no	no	no	no	no	no	yes	no	yes	no	yes	yes	no	no	no	no	no	no	no	no	no	no	no	no	no	no	no	no	no
207	female	55	female	married	primary	NGO's	urban	2013-06-04	yes	yes	no	no	no	no	no	no	no	yes		yes	no	no	no	no	yes	yes	no	no	no	no	no	no	no	no	no	no	no	no	no	no	yes	yes	no	no	no	no	no	no	no
208	male	22	male	single	secondary	NGO's	urban	2013-05-09	yes	yes	no	no	no	no	no	no	no	no		no	no	no	no	no	no	no	no	no	no	no	no	no	no	no	no	no	no	no	no	no	no	no	yes	yes	no	yes	yes	no	no
209	female	58	female	married	secondary	self employed	urban	2013-03-22	yes	yes	no	no	no	no	no	no	no	no		no	no	no	no	no	yes	yes	no	no	no	no	no	no	no	no	no	no	no	no	no	no	no	no	yes	no	yes	no	no	no	no
210	female	28	female	married	primary	Student	urban	2013-06-20	yes	yes	no	no	no	no	no	no	no	no		yes	no	no	no	no	no	no	no	no	no	no	no	no	no	no	no	no	no	no	no	no	no	no	no	no	no	no	no	no	no
211	male	60	male	married	secondary	unemployed	urban	2013-02-04	no	no	no	no	no	no	no	no	no	no		no	no	no	no	no	yes	yes	no	no	no	no	no	no	no	no	no	no	no	no	no	no	no	no	yes	no	yes	no	no	no	no
212	male	40	male	married	tertiary	self employed	urban	2013-02-16	no	no	no	no	no	no	no	no	no	no		no	no	no	no	no	no	no	no	no	no	no	yes	yes	no	yes	no	no	no	no	no	no	no	no	no	no	no	no	no	no	no
213	male	35	male	married	secondary	unemployed	urban	2013-02-25	yes	yes	no	yes	no	no	no	no	no	no		no	yes	no	no	no	yes	yes	no	no	no	no	no	no	no	no	no	no	no	no	no	no	no	no	yes	no	yes	no	no	no	no
214	male	50	male	married	tertiary	self employed	rural	2013-02-16	no	no	no	no	no	no	no	no	no	no		no	no	no	no	no	no	no	yes	yes	no	no	yes	yes	yes	no	no	yes	yes	no	no	no	no	no	yes	yes	yes	no	no	no	no
215	male	45	male	married	tertiary	government employee	urban	2013-03-01	yes	yes	no	no	no	no	yes	no	no	no		no	no	no	no	no	no	no	no	no	no	no	yes	yes	no	no	no	yes	no	yes	no	no	no	no	no	no	no	no	no	no	no
216	male	50	male	married	uneducated	merchant	rural	2013-02-17	yes	yes	no	no	no	no	no	no	no	no		no	no	no	no	no	no	no	no	no	no	no	yes	yes	no	yes	no	no	no	no	no	no	no	no	no	no	no	no	no	no	no
217	female	40	female	married	uneducated	merchant	rural	2013-02-28	yes	yes	no	no	no	no	no	no	no	no		no	no	no	no	no	yes	yes	no	no	no	no	yes	yes	no	no	no	no	no	no	no	no	no	no	yes	no	yes	no	no	no	no
218	male	23	male	married	primary	Student	urban	2013-02-01	yes	yes	no	no	no	no	no	no	no	no		no	no	no	no	no	no	no	no	no	no	no	yes	yes	no	no	no	no	no	no	no	no	no	no	no	no	no	no	no	no	no
219	male	34	male	single	secondary	government employee	urban	2013-02-07	no	no	no	no	no	no	no	no	no	no		no	no	no	no	no	no	no	yes	no	no	yes	yes	yes	no	yes	no	no	no	no	no	no	no	no	no	no	no	no	no	no	no
220	male	21	male	single	secondary	Student	urban	2013-02-01	yes	yes	no	no	no	no	no	no	no	no		yes	no	no	no	no	no	no	no	no	no	no	yes	yes	no	yes	no	no	no	no	no	no	no	no	no	no	no	no	no	no	no
221	male	60	male	married	secondary	government employee	urban	2013-02-04	no	no	no	no	no	no	no	no	no	no		no	no	no	no	no	no	no	yes	no	no	yes	yes	yes	no	no	no	no	no	no	no	no	no	no	no	no	no	no	no	no	no
222	male	22	male	married	secondary	Student	urban	2013-02-05	yes	yes	no	no	no	no	no	no	no	no		no	no	no	no	no	no	no	no	no	no	no	yes	yes	no	no	no	no	no	no	no	no	no	no	no	no	no	no	no	no	no
223	male	30	male	married	secondary	government employee	urban	2013-06-03	yes	yes	yes	no	no	no	no	no	no	no		no	no	no	no	no	no	no	no	no	no	no	no	no	no	no	no	no	no	no	no	no	no	no	no	no	no	no	no	no	no
224	male	28	male	single	secondary	Student	rural	2013-06-05	yes	no	no	yes	no	yes	no	no	no	no		no	no	no	no	no	no	no	no	no	no	no	no	no	no	no	no	yes	no	yes	no	no	no	no	yes	yes	no	no	no	no	no
225	female	22	female	single	primary	Student	rural	2013-05-11	yes	no	no	yes	no	yes	no	no	no	no		no	no	no	no	no	no	no	no	no	no	no	no	no	no	no	no	no	no	no	no	no	no	no	no	no	no	no	no	no	no
226	male	19	male	single	primary	Student	rural	2013-05-21	yes	yes	no	no	no	no	no	no	no	no		yes	no	no	no	no	no	no	no	no	no	no	no	no	no	no	no	no	no	no	no	no	no	no	no	no	no	no	no	yes	no
227	male	28	male	single	secondary	government employee	urban	2013-05-30	no	no	no	no	no	no	no	no	no	no		no	no	no	no	no	no	no	no	no	no	no	yes	yes	no	no	no	yes	yes	no	no	no	no	no	no	no	no	no	no	no	no
228	male	48	male	married	primary	farmer	rural	2013-05-28	yes	yes	no	no	no	no	no	no	no	no		no	no	no	no	no	no	no	yes	no	no	yes	yes	yes	no	yes	no	no	no	no	no	no	no	no	no	no	no	no	no	no	no
229	female	50	female	married	primary	merchant	rural	2013-05-27	yes	yes	yes	no	no	no	no	no	no	no		no	no	no	no	no	no	no	no	no	no	no	no	no	no	no	no	no	no	no	no	no	no	no	yes	no	yes	no	no	no	no
230	male	20	male	single	primary	Student	rural	2013-04-30	no	no	no	no	no	no	no	no	no	no		no	no	no	no	no	yes	yes	no	no	no	no	no	no	no	no	no	no	no	no	no	no	no	no	no	no	no	no	no	no	no
231	female	25	female	single	secondary	unemployed	rural	2013-06-16	no	no	no	no	no	no	no	no	no	no		no	no	no	no	no	yes	yes	no	no	no	no	yes	yes	no	yes	no	no	no	no	no	no	no	no	no	no	no	no	no	no	no
232	male	20	male	married	primary	Student	rural	2013-04-30	yes	no	no	no	no	no	no	no	no	no		no	no	yes	no	no	no	no	no	no	no	no	yes	yes	no	yes	no	no	no	no	no	no	no	no	no	no	no	no	no	no	no
233	female	65	female	married	primary	merchant	rural	2013-06-11	yes	yes	yes	no	no	no	no	no	no	no		no	no	no	no	no	no	no	no	no	no	no	no	no	no	no	no	no	no	no	no	no	no	no	no	no	no	no	no	no	no
234	male	60	male	married	primary	retired	urban	2013-04-28	no	no	no	no	no	no	no	no	no	no		no	no	no	no	no	no	no	no	no	no	no	yes	yes	no	no	no	no	no	no	no	no	no	no	yes	yes	yes	no	no	no	no
235	male	30	male	married	secondary	Student	urban	2013-06-03	yes	yes	yes	no	no	no	no	no	no	no		no	no	no	no	no	no	no	no	no	no	no	no	no	no	no	no	no	no	no	no	no	no	no	no	no	no	no	no	no	no
236	male	30	male	married	tertiary	government employee	urban	2013-02-22	no	no	no	no	no	no	no	no	no	no		no	no	no	no	no	no	no	no	no	no	no	yes	yes	no	no	no	no	no	no	no	no	no	no	no	no	no	no	no	no	no
237	female	70	female	married	uneducated	merchant	urban	2013-02-17	yes	yes	yes	no	no	no	no	no	no	no		no	no	no	no	no	no	no	no	no	no	no	yes	yes	no	no	no	no	no	no	no	no	no	no	yes	no	yes	no	no	no	no
238	male	28	male	single	secondary	Student	rural	2013-06-05	yes	no	no	yes	no	yes	no	no	no	no		no	no	no	no	no	no	no	no	no	no	no	no	no	no	no	no	yes	no	yes	no	no	no	no	yes	yes	no	no	no	no	no
239	male	34	male	single	secondary	Student	urban	2013-02-07	no	no	no	no	no	no	no	no	no	no		no	no	no	no	no	no	no	yes	no	no	yes	yes	yes	no	yes	no	no	no	no	no	no	no	no	no	no	no	no	no	no	no
240	male	45	male	married	secondary	government employee	urban	2013-03-01	yes	yes	no	no	no	no	yes	no	no	no		no	no	no	no	no	no	no	no	no	no	no	yes	yes	no	no	no	yes	no	yes	no	no	no	no	no	no	no	no	no	no	no
[truncated: 293 more columns]
